# Supplementary material for: BPG: Seamless, automated and interactive visualization of scientific data
Source: BMC Bioinformatics. 2019 Jan 21;20:42. doi: 10.1186/s12859-019-2610-2 (PMC6341661; doi:10.1186/s12859-019-2610-2)
Supplement: Supplementary file 1 — Code to generate Fig. 1. (TXT 14 kb) [file 12859_2019_2610_MOESM1_ESM.txt]

# Description: This script creates the components of figure 1 for the plotting.general paper
# The figure displays the range of plot-types available in the package

library(BoutrosLab.plotting.general);

# GENERATING FIGURE 1 ############################################################################

# A: Density plot
create.densityplot(
	# setting the data to be plotted
	filename = "Figure1_densityplot.tiff",
	x = as.data.frame(t(microarray[1:3,1:58])),
	col = default.colours(3),
	lwd = 2,
	# standardizing the fonts
	xaxis.cex = 2,
	yaxis.cex = 2,
	xlab.cex = 2,
	ylab.cex = 2,
	xaxis.fontface = 1,
	yaxis.fontface = 1,
	# setting the axes labels
	xlab.label = "Value",
	ylab.label = "Density",
	# standardizing the border spacing
	top.padding = 0,
	bottom.padding = 0,
	right.padding = 0,
	left.padding = 5,
	# standardizing the plot size
	height = 6,
	width = 6,
	resolution = 1000,
	description = "Densityplot created by BoutrosLab.plotting.general"
	);

# B: Boxplot
reformatted.data <- data.frame(
  x <- as.vector(t(microarray[1:10,1:58])),
  y <- as.factor(rep(rownames(microarray)[1:10],each = 58))
  );

create.boxplot(
	# setting the data to be plotted
	filename = "Figure1_boxplot.tiff",
	formula = y ~ x,    
	data = reformatted.data,
	col = default.colours(2)[2],
	lwd = 2,
	# standardizing the fonts
	xaxis.cex = 2,
	yaxis.cex = 2,
	xlab.cex = 2,
	ylab.cex = 2,
	xaxis.fontface = 1,
	yaxis.fontface = 1,
	# setting the axes labels
	xlab.label = "Value",
	ylab.label = "",
	# standardizing the border spacing
	top.padding = 0,
	bottom.padding = 0,
	right.padding = 0,
	left.padding = 5,
	# standardizing the plot size
	height = 6,
	width = 6,
	resolution = 1000,
	description = "Boxplot created by BoutrosLab.plotting.general"
	); 

# C: Violin plot
create.violinplot(
	# setting the data to be plotted
	filename = "Figure1_violinplot.tiff",
	formula = x ~ y,
	data = reformatted.data,
	col = default.colours(3)[3],
	xaxis.rot = 90,
	lwd = 2,
	# standardizing the fonts
	xaxis.cex = 2,
	yaxis.cex = 2,
	xlab.cex = 2,
	ylab.cex = 2,
	xaxis.fontface = 1,
	yaxis.fontface = 1,
	# setting the axes labels
	ylab.label = "Value",
	xlab.label = "",
	# standardizing the border spacing
	top.padding = 0,
	bottom.padding = 0,
	right.padding = 0,
	left.padding = 5,
	# standardizing the plot size
	height = 6,
	width = 6,
	resolution = 1000,
	description = "Violinplot created by BoutrosLab.plotting.general"
	);

# D: Segplot 
segplot.data <- data.frame(
	max = apply(microarray[1:10,1:58], 1, max),
	min = apply(microarray[1:10,1:58], 1, min),
	median = apply(microarray[1:10,1:58], 1, median),
	gene = rownames(microarray)[1:10]
	);

create.segplot(
	# setting the data to be plotted
	filename = "Figure1_segplot.tiff",
	formula = gene ~ min + max,
	data = segplot.data,
	centers = segplot.data$median,
	symbol.col = default.colours(5)[5],
	segments.col = default.colours(5)[5],
	axes.lwd = 2,
	# standardizing the fonts
	xaxis.cex = 2,
	yaxis.cex = 2,
	xlab.cex = 2,
	ylab.cex = 2,
	xaxis.fontface = 1,
	yaxis.fontface = 1,
	# setting the axes labels
	xlab.label = "Value",
	ylab.label = "",
	# standardizing the border spacing
	top.padding = 0,
	bottom.padding = 0,
	right.padding = 0,
	left.padding = 5,
	# standardizing the plot size
	height = 6,
	width = 6,
	resolution = 1000,
	# adding background shading
	add.rectangle = TRUE,
	xleft.rectangle = rep(0, 5),
	ybottom.rectangle = c(0.5, 2.5, 4.5, 6.5, 8.5),
	xright.rectangle = rep(13, 5),
	ytop.rectangle = c(1.5, 3.5, 5.5, 7.5, 9.5),
	col.rectangle = 'grey90',
	description = "Segplot created by BoutrosLab.plotting.general"
	);

# E: Stripplot
create.stripplot(
	# setting the data to be plotted
	filename = "Figure1_stripplot.tiff",
	formula = x ~ y,
	data = reformatted.data,
	jitter.data = TRUE,
	xaxis.rot = 90,
	col = default.colours(9)[9],
	lwd = 2,
	# standardizing the fonts
	xaxis.cex = 2,
	yaxis.cex = 2,
	xlab.cex = 2,
	ylab.cex = 2,
	xaxis.fontface = 1,
	yaxis.fontface = 1,
	# setting the axes labels
	ylab.label = "Value",
	xlab.label = "",
	# standardizing the border spacing
	top.padding = 0,
	bottom.padding = 0,
	right.padding = 0,
	left.padding = 5,
	# standardizing the plot size
	height = 6,
	width = 6,
	resolution = 1000,
	# adding background shading
	add.rectangle = TRUE,
	xleft.rectangle = c(0.5, 2.5, 4.5, 6.5, 8.5),
	ybottom.rectangle = rep(0, 5),
	xright.rectangle = c(1.5, 3.5, 5.5, 7.5, 9.5),
	ytop.rectangle = rep(13, 5),
	col.rectangle = 'grey90',
	description = "Stripplot created by BoutrosLab.plotting.general"
	);

# F: Bar plot
nonsynonymous.SNV <- apply(SNV[1:10], 2, function(x){ mutation.count <- length(which(x == 1))});

barplot.data <- data.frame(
  samples = colnames(SNV[1:10]),
  values = nonsynonymous.SNV
  );

create.barplot(
	# setting the data to be plotted
	filename = "Figure1_barplot.tiff",
	formula = values ~ samples,
	data = barplot.data,
	ylimits = c(0, 30),
	yat = seq(0,30,5),
	xaxis.lab = seq(1, 10, 1),
	col = default.colours(6)[6],
	axes.lwd = 2,
	# standardizing the fonts
	xaxis.cex = 2,
	yaxis.cex = 2,
	xlab.cex = 2,
	ylab.cex = 2,
	xaxis.fontface = 1,
	yaxis.fontface = 1,
	# setting the axes labels
	xlab.label = "Sample",
	ylab.label = "Count",
	# standardizing the border spacing
	top.padding = 0,
	bottom.padding = 0,
	right.padding = 0,
	left.padding = 5,
	# standardizing the plot size
	height = 6,
	width = 6,
	# size.units = 'in',
	resolution = 1000,
	description = "Barplot created by BoutrosLab.plotting.general"
	);

# G: Scatterplot
scatter.data <- data.frame(
  sample.one = microarray[1:800,1],
  sample.two = microarray[1:800,2]
  );

create.scatterplot(
	# setting the data to be plotted
	filename = "Figure1_scatterplot.tiff",
	formula = sample.two ~ sample.one,
	data = scatter.data,
	col = default.colours(7)[7],
	axes.lwd = 2,
    xlimits = c(2 ** 0,16),
    xaxis.lab = c(
        1,
        expression('2'^'1'),
        expression('2'^'2'),
        expression('2'^'3'),
        expression('2'^'4')
        ),
    xaxis.log = 2,
	# standardizing the fonts
	xaxis.cex = 2,
	yaxis.cex = 2,
	xlab.cex = 2,
	ylab.cex = 2,
	xaxis.fontface = 1,
	yaxis.fontface = 1,
	# setting the axes labels
	xlab.label = "X",
	ylab.label = "Y",
	# standardizing the border spacing
	top.padding = 0,
	bottom.padding = 0,
	right.padding = 0,
	left.padding = 5,
	# standardizing the plot size
	height = 6,
	width = 6,
	resolution = 1000,
	description = "Scatterplot created by BoutrosLab.plotting.general"
	);

# H: Histogram
create.histogram(
	# setting the data to be plotted
	filename = "Figure1_histogram.tiff",
	x = microarray[,1],
	col = default.colours(8)[8],
	lwd = 2,
	# standardizing the fonts
	xaxis.cex = 2,
	yaxis.cex = 2,
	xlab.cex = 2,
	ylab.cex = 2,
	xaxis.fontface = 1,
	yaxis.fontface = 1,
	# setting the axes labels
	xlab.label = "X",
	ylab.label = "Y",
	# standardizing the border spacing
	top.padding = 0,
	bottom.padding = 0,
	right.padding = 0,
	left.padding = 5,
	# standardizing the plot size
	height = 6,
	width = 6,
	resolution = 1000,
	description = "Histogram created by BoutrosLab.plotting.general"
	);

# I: QQ plot comparison
create.qqplot.comparison(
	# setting the data to be plotted
	filename = "Figure1_qqplotcomparison.tiff",
	x = list(microarray[1:100,1], microarray[1:100,2]),
	lwd = 2,
	# grid = TRUE,
	# standardizing the fonts
	xaxis.cex = 2,
	yaxis.cex = 2,
	xlab.cex = 2,
	ylab.cex = 2,
	xaxis.fontface = 1,
	yaxis.fontface = 1,
	# setting the axes labels
	xlab.label = 'X',
	ylab.label = 'Y',
	# standardizing the border spacing
	top.padding = 0,
	bottom.padding = 0,
	right.padding = 0,
	left.padding = 3,
	# standardizing the plot size
	height = 6,
	width = 6,
	resolution = 1000,
	description = "Quantile-quantile plot created by BoutrosLab.plotting.general"
	);

# J: QQ plot fit
create.qqplot.fit(
	# setting the data to be plotted
	filename = "Figure1_qqplotfit.tiff",
	x = microarray[1:100,1],
	lwd = 2,
	distribution = qunif,
	reference.line.method = "robust",
	# grid = TRUE,
	confidence.bands = TRUE,
	confidence.method = "simultaneous",
	# standardizing the fonts
	xaxis.cex = 2,
	yaxis.cex = 2,
	xlab.cex = 2,
	ylab.cex = 2,
	xaxis.fontface = 1,
	yaxis.fontface = 1,
	# setting the axes labels
	xlab.label = "X",
	ylab.label = "Y",
	# standardizing the border spacing
	top.padding = 0,
	bottom.padding = 0,
	right.padding = 0,
	left.padding = 5,
	# standardizing the plot size
	height = 6,
	width = 6,
	resolution = 1000,
	description = "Quantile-quantile plot created by BoutrosLab.plotting.general"
	);

# K: Manhattan plot

# make chr covariate and chr labels 
chr.n.genes       <- vector();
chr.tck           <- vector();
chr.pos.genes     <- vector();
chr.starts 		  <- c(0);

# get a list of chromosomes to loop
chr <- unique(microarray$Chr);

# loop over each chromosome
for ( i in 1:length(chr) ) {

  # get the number of genes that belong to one chromosome
  n <- sum(microarray$Chr == chr[i]);

  chr.starts <- c(chr.starts, n);
  # calculate where the labels go
  chr.n.genes[i]   <- n;
  chr.pos.genes[i] <- floor(chr.n.genes[i]/2);
  chr.tck[i]       <- chr.pos.genes[i] + which(microarray$Chr == chr[i])[1];
  }

for (i in 2:length(chr.starts)) {
	chr.starts[i] <- chr.starts[i] + chr.starts[i - 1];	
	}

# add an indicator function for the data-frame
microarray$ind <- 1:nrow(microarray);

create.manhattanplot(
	# setting the data to be plotted
	filename = "Figure1_manhattanplot.tiff",
	formula = -log10(pval) ~ ind,
	data = microarray,
	pch = 15,
	axis.lwd = 2,
	cex = 0.5,
	col = force.colour.scheme(microarray$Chr, scheme = "chromosome"),
	# standardizing the fonts
	xaxis.cex = 1.5,
	yaxis.cex = 2,
	xlab.cex = 2,
	ylab.cex = 2,
	xaxis.fontface = 1,
	yaxis.fontface = 1,
	# setting the axes labels
	xlab.label = 'Chromosome',
  	ylab.label = expression(bold("-log"[bold("10")] * "(P)")),
	xat = chr.tck,
	xaxis.lab = seq(1,13,1),
	yat = seq(0,5,1),
	# standardizing the border spacing
	top.padding = 0,
	bottom.padding = 0,
	right.padding = 0,
	left.padding = 5,
	# standardizing the plot size
	height = 6,
	width = 6,
	resolution = 1000,
	# adding background shading - removed because colour instead added back in
	# add.rectangle = TRUE,
	xleft.rectangle = chr.starts[seq(1, length(chr.starts) -1, 2)],
	ybottom.rectangle = rep(0, 6),
	xright.rectangle = chr.starts[seq(2, length(chr.starts), 2)],
	ytop.rectangle = rep(5, 6), 
	col.rectangle = 'grey90',
	description = "Manhattanplot created by BoutrosLab.plotting.general"
	);

# L: Polygon plot
# Compare two genes across increasing numbers of samples
data1 <- microarray[1,1:58];
gene1 <- as.data.frame(matrix(nrow = 58, ncol = 58));

fill.matrix <- function(x, gene, data){
  for(i in x){
    gene[i, 1:i] <- rep(NA, i);
    gene[i, i:58] <- rep(as.numeric(data[i]), 58-i+1);
    }
  return(gene);
  }; 

gene1 <- fill.matrix(1:58, gene1, data1);
gene1 <- t(matrix(unlist(gene1), ncol = 58, byrow = TRUE));

# Set up the data
polygon.data <- data.frame(
  x = 1:58,
  max = apply(gene1, 2, function(x) {max(x, na.rm = TRUE)}),
  median = apply(gene1, 2, function(x) {median(x, na.rm = TRUE)}),
  min = apply(gene1, 2, function(x) {min(x, na.rm = TRUE)})
  );

create.polygonplot(
	# setting the data to be plotted
	filename = "Figure1_polygon.tiff",
	formula = NA ~ x,
	data = polygon.data,
	max = polygon.data$max,
	min = polygon.data$min,
    median = polygon.data$median,
    median.lty = 1,
    add.median = TRUE,
	col = default.colours(4)[4],
	axes.lwd = 2,
	xlimits = c(0, 60),
	ylimits = c(2, 5),
	# standardizing the fonts
	xaxis.cex = 2,
	yaxis.cex = 2,
	xlab.cex = 2,
	ylab.cex = 2,
	xaxis.fontface = 1,
	yaxis.fontface = 1,
	# setting the axes labels
	xlab.label = "X",
	ylab.label = "Y",
	# standardizing the border spacing
	top.padding = 0,
	bottom.padding = 0,
	right.padding = 0,
	left.padding = 5,
	# standardizing the plot size
	height = 6,
	width = 6,
	resolution = 1000,
	description = "Polygon plot created by BoutrosLab.plotting.general"
	);

# M: Heat map
create.heatmap(
	# setting the data to be plotted
	filename = "Figure1_heatmap.tiff",
	x = microarray[1:15, 1:15],
	colour.scheme = c('grey90',default.colours(10)[10]),
	same.as.matrix = TRUE,
	yaxis.lab = NA,
	axes.lwd = 2,
	# standardizing the fonts
	xaxis.cex = 1.5,
	yaxis.cex = 1.5,
	xlab.cex = 2,
	ylab.cex = 2,
	xaxis.fontface = 1,
	yaxis.fontface = 1,
	# setting the axes labels
	xlab.label = "Samples",
	ylab.label = "",
	# standardizing the border spacing
	top.padding = 0,
	bottom.padding = 0,
	right.padding = 0,
	left.padding = 7,
	# adjusting the colourkey
	colourkey.cex = 2,
	colourkey.labels.at = seq(0,10,2),
	# standardizing the plot size
	height = 6,
	width = 6,
	resolution = 1000,
	description = "Heatmap created by BoutrosLab.plotting.general"
	);

# N: Dotmap
CNA.colour.function <- function(x){
  colours <- rep('white', length(x));
  colours[sign(x) == 1] <- 'black';
  colours[sign(x) == -1] <- 'white';
  colours[x == 0] <- 'transparent';
  return(colours);
  }

create.dotmap(
	# setting the data to be plotted
	filename = "Figure1_dotmap.tiff",
	x = CNA[1:15,1:15],
	bg.data = microarray[1:15,1:15],
	colour.scheme = c("white",default.colours(11)[11]),
	spot.colour.function = CNA.colour.function,   
	pch = 21,
	pch.border.col = CNA.colour.function(CNA[1:15,1:15] * -1),
	# standardizing the fonts
	xaxis.cex = 1.5,
	yaxis.cex = 1.5,
	xlab.cex = 2,
	ylab.cex = 2,
	xaxis.fontface = 1,
	yaxis.fontface = 1,
	# setting the axes labels
	xaxis.lab = NA,
	xlab.label = "Samples",
	ylab.label = "",
	# standardizing the border spacing
	top.padding = 0,
	bottom.padding = 0,
	right.padding = 0,
	left.padding = 5,
	 # standardizing the plot size
	height = 6,
	width = 6,
	resolution = 1000,
	description = "Dotmap created by BoutrosLab.plotting.general"
	);

# O: Hexbinplot
hexbin.data <- data.frame(
  x = microarray[,1],
  y = microarray[,2]
  );

create.hexbinplot(
	# setting the data to be plotted
	filename = "Figure1_hexbinplot.tiff",
	data = hexbin.data,
	formula = x ~ y, 
	xbins = 15,
	# standardizing the fonts
	xaxis.cex = 2,
	yaxis.cex = 2,
	xlab.cex = 2,
	ylab.cex = 2,
	xaxis.fontface = 1,
	yaxis.fontface = 1,
	# setting the axes labels
	xlab.label = "X",
	ylab.label = "Y",
	# standardizing the border spacing
	top.padding = 0,
	bottom.padding = 0,
	right.padding = 0,
	left.padding = 5,
	# standardizing the plot size
	height = 6,
	width = 6,
	resolution = 1000,
	# specifying bins
	colourcut = seq(0, 1, length = 9),
	maxcnt = 160,
	description = "Hexbinplot created by BoutrosLab.plotting.general"
	);
