# Supplementary material for: BPG: Seamless, automated and interactive visualization of scientific data
Source: BMC Bioinformatics. 2019 Jan 21;20:42. doi: 10.1186/s12859-019-2610-2 (PMC6341661; doi:10.1186/s12859-019-2610-2)
Supplement: Supplementary file 3 — Code to generate Additional file 2: Figure S1. (TXT 6 kb) [file 12859_2019_2610_MOESM3_ESM.txt]

# This script generate the same two plots using base graphics, ggplot2, lattice, and BPG
# The first plot uses the packages' respective default values
# The second plot adds customized labels, font sizes, highlighting, etc.

library(BoutrosLab.plotting.general);
library(ggplot2)

### SET UP DATA ####################################################################################
scatter.data <- data.frame(
	x = microarray[1:1000,1],
	y = microarray[1:1000,2]
	);

# Determine which gene has the highest expression change for each sample
max.one <- which(scatter.data$x == max(scatter.data$x));
max.two <- which(scatter.data$y == max(scatter.data$y));

max.one.x <- max(scatter.data$x);
max.one.y <- scatter.data$y[max.one];

max.two.x <- scatter.data$x[max.two];
max.two.y <- max(scatter.data$y);

### PLOTTING #######################################################################################
# Base R Graphics ##################################################################################
tiff(
	"baseR_simple.tiff", 
	height = 6, 
	width = 6, 
	units = 'in', 
	compression = 'lzw',
	res = 300
	);

plot(scatter.data);

dev.off();

# Complex plot
tiff(
	filename = 'baseR_complex.tiff',
	height = 6,
	width = 6,
	units = 'in',
	compression = 'lzw',
	res = 300
	)

plot(
	scatter.data,
	main = 'Gene expression changes',
	xlab = 'Sample 1',
	ylab = 'Sample 2',
	xlim = c(0,16),
	ylim = c(0,16),
	cex.lab = 1.5,
	cex.main = 2,
	cex.axis = 1.5,
	xaxs = 'i',
	yaxs = 'i',
	axes = FALSE
	);

rect(
	10,
	10,
	16,
	16,
	col = 'grey90',
	border = 'grey90'
	);

points(scatter.data);

box();

abline(
	a = 0,
	b = 1,
	col = 'red'
	);

axis(
	side = 1,
	at = seq(0,16,2),
	labels = seq(0,16,2)
	);

axis(
	side = 2,
	at = seq(0,16,2),
	labels = seq(0,16,2)
	);

grid(
	nx = 8,
	ny = 8, 
	lty = 1
	);

text(
	x = c(max.one.x + 1.20, max.two.x),
	y = c(max.one.y, max.two.y + 0.8),
	labels = c(rownames(microarray)[max.one], rownames(microarray)[max.two])
	);

points(
	c(max.one.x, max.two.x), 
	c(max.one.y, max.two.y),
	col = 'red',
	pch = 19
	);

dev.off();

# ggplot2 ##########################################################################################
# Simple
ggplot(
	scatter.data, 
	aes(x = x, y = y)) + geom_point(shape = 1);

ggsave(
	filename = 'ggplot2_simple.tiff', 
	width = 6, 
	height = 6, 
	units = 'in'
	);

# Complex
ggplot(
	scatter.data, 
	aes(x = x, y = y)
	) + 
geom_point(shape = 1) +
scale_x_continuous(
	breaks = seq(0,16,2),
	limits = c(0,16),
	expand = c(0,0)
	) +
scale_y_continuous(
	breaks = seq(0,16,2),
	limits = c(0,16),
	expand = c(0,0)
	) +
xlab('Sample 1') +
ylab('Sample 2') +
ggtitle('Gene expression changes') + 
theme(
	axis.title.x = element_text(
		size = 15
		),
	axis.text.x = element_text(
		size = 15
		),
	axis.title.y = element_text(
		size = 15
		),
	axis.text.y = element_text(
		size = 15
		),
	plot.title = element_text(
		size = 20
		)
	) +
geom_abline(
	intercept = 0,
	slope = 1,
	colour = 'red'
	) +
geom_rect(
	aes(
		xmin = 10,
		xmax = 16,
		ymin = 10,
		ymax = 16
		),
	fill = 'grey80',
	alpha = 0.5
	) +
geom_point(
	data = scatter.data,
	shape = 1
	) +
geom_point(
	x = max.one.x, 
	y = max.one.y, 
	colour = 'red'
	) +
geom_point(
	x = max.two.x, 
	y = max.two.y, 
	colour = 'red'
	) +
geom_text(
	label = rownames(microarray)[max.one],
	x = max.one.x + 1.20,
	y = max.one.y,
	size = 4
	) +
geom_text(
	label = rownames(microarray)[max.two],
	x = max.two.x,
	y = max.two.y + 0.8,
	size = 4
	)

ggsave(
	filename = 'ggplot2_complex.tiff', 
	width = 6, 
	height = 6, 
	units = 'in'
	);

# lattice ##########################################################################################
# simple 
trellis.device(
	device = 'tiff', 
	filename = 'trellis_simple.tiff', 
	res = 1000, 
	height = 6, 
	width = 6, 
	units = 'in'
	);

print(
	xyplot(
		scatter.data$y ~ scatter.data$x
		)
	);

dev.off();

# complex example
trellis.device(
	device = 'tiff', 
	filename = 'trellis_complex.tiff', 
	res = 1000, 
	height = 6, 
	width = 6, 
	units = 'in'
	);

print(
	xyplot(
		scatter.data$y ~ scatter.data$x,
		panel = function(x, y){
			panel.abline(
				a = 0,
				b = 1,
				col = 'red'
				);

			panel.rect(
				xleft = 10,
				ybottom = 10,
				xright = 16,
				ytop = 16,
				col = 'lightgrey',
				alpha = 0.5,
				border = NULL
				);
			
			panel.points(
				x = c(max.one.x, max.two.x),
				y = c(max.one.y, max.two.y),
				col = 'red',
				pch = 19,
				cex = 1
				);
		 	
		 	panel.text(
				x = c(max.one.x + 1, max.two.x),
				y = c(max.one.y, max.two.y + 0.8),
				labels = c(rownames(microarray)[max.one],rownames(microarray)[max.two]),
				col = 'black',
				cex = 1
				);

			panel.abline(
				v = seq(0, 16, 2),
				h = seq(0, 16, 2),
				col = 'lightgrey'
				);

			panel.xyplot(
				x,
				y,
				type = c('p'),
				col = 'black' 
				);
			},
		main = list(
			label = 'Gene expression changes',
			cex = 2
			),
		xlab = list(
			label = 'Sample 1',
			cex = 1.5
			),
		ylab = list(
			label = 'Sample 2',
			cex = 1.5
			),
		scales = list(
			x = list(
				limits = c(0, 16),
				at = seq(0, 16, 2),
				labels = seq(0, 16, 2),
				cex = 1.5
				),
			y = list(
				limits = c(0, 16),
				at = seq(0, 16, 2),
				labels = seq(0, 16, 2),
				cex = 1.5
				)
			)
		)
	);

dev.off();

# BPG ##############################################################################################
# Simple example with default values
create.scatterplot(
	filename = "BPG_simple.tiff",
	formula = y ~ x,
	data = scatter.data
	);

# Highly customized example
create.scatterplot(
	filename = "BPG_complex.tiff",
	formula = y ~ x,
	data = scatter.data,
	type = c('p','g'),
	xaxis.cex = 1.5,
	yaxis.cex = 1.5,
	xlab.label = 'Sample 1',
	ylab.label = 'Sample 2',
	xlab.cex = 1.5,
	ylab.cex = 1.5,
	main = "Gene expression changes",
	main.cex = 2,
	pch = 21,
	xlimits = c(0, 16),
	ylimits = c(0, 16),
	xat = seq(0,16,2),
	yat = seq(0,16,2),
	add.xyline = TRUE,
	xyline.col = 'red',
	add.rectangle = TRUE,
	xleft.rectangle = 10,
	ybottom.rectangle = 10,
	xright.rectangle = 16,
	ytop.rectangle = 16,
	col.rectangle = 'grey90',
	alpha.rectangle = 0.5,
	add.points = TRUE,
	points.x = c(max.one.x, max.two.x),
	points.y = c(max.one.y, max.two.y),
	points.pch = 19,
	points.cex = 0.75,
	points.col = 'red',
	add.text = TRUE,
	text.labels = c(rownames(microarray)[max.one],rownames(microarray)[max.two]),
	text.x = c(max.one.x, max.two.x),
	text.y = c(max.one.y, max.two.y),
	text.guess.labels = TRUE,
	text.guess.ignore.radius = TRUE,
	text.guess.radius.factor = 0.75,
	text.guess.label.position = c(360, 90)
	)
