# Supplementary material for: BPG: Seamless, automated and interactive visualization of scientific data
Source: BMC Bioinformatics. 2019 Jan 21;20:42. doi: 10.1186/s12859-019-2610-2 (PMC6341661; doi:10.1186/s12859-019-2610-2)
Supplement: Supplementary file 4 — Code to generate Fig. 2. (TXT 11 kb) [file 12859_2019_2610_MOESM4_ESM.txt]

### Description
### Creates complex multiplot to display capability of plotting general package

library(BoutrosLab.plotting.general);

### PROCESS DATA ###################################################################################
# uses the datasets available in plotting general
count.SNV <- apply(SNV[1:15,], 2, function(x){length(which(!is.na(x)))});
count.SNV <- as.data.frame(count.SNV);
count.SNV$ind <- 1:58;

horiz.order <- order(count.SNV$count.SNV, decreasing = TRUE);
reordered.SNV.count <- count.SNV$count.SNV[match(horiz.order, count.SNV$ind,)];
reordered.SNV.count <- as.data.frame(reordered.SNV.count);
rownames(reordered.SNV.count) <- rownames(count.SNV)[match(horiz.order, count.SNV$ind,)];

count.CNA <- apply(CNA[1:15,], 2, function(x){length(which(!(x==0)))});
count.CNA <- as.data.frame(count.CNA);
count.CNA$ind <- 1:58;
reordered.CNA.count <- count.CNA$count.CNA[match(horiz.order, count.CNA$ind, )];
reordered.CNA.count <- as.data.frame(reordered.CNA.count);
rownames(reordered.CNA.count) <- rownames(count.CNA)[match(horiz.order, count.CNA$ind,)];


### GROUPED BARPLOT ################################################################################
groupedbar_colours <- c('grey70','grey30');

grouped_data <- data.frame(
    values = c(reordered.SNV.count$reordered.SNV.count, reordered.CNA.count$reordered.CNA.count),
    samples = c(rownames(reordered.SNV.count),rownames(reordered.CNA.count)),
    group = rep(c('SNV','CNA'), each = 58)
    );

sample.reordered <- rownames(count.SNV)[horiz.order];
grouped_data$samples <- factor(grouped_data$samples, levels = sample.reordered);

grouped_barplot <- create.barplot(
    formula = values ~ samples,
    data = grouped_data,
    groups = grouped_data$group,
    col = groupedbar_colours,
    border.col = 'white'
    );

# barchart legend
groupedbar_legend <- list(
    legend = list(
        colours = rev(groupedbar_colours),
        labels = c('SNV','CNA'),
        border = 'white'
        )
    );

groupedbar_legend.grob <- legend.grob(
    legends = groupedbar_legend,
    title.just = 'left',
    label.cex = 0.7,
    title.cex = 0.7
    );

### STACKED BARPLOT ################################################################################
stackedbar_colours <- c(rev(default.colours(5, palette.type='spiral.sunrise', is.greyscale = FALSE)), 'orchid4');
stacked_data_labels <- c('C>A/G>T','C>T/G>A','C>G/G>C','T>A/A>T','T>G/A>C', 'T>C/A>G');

stacked_data <- data.frame(
    values = c(patient$prop.CAGT, patient$prop.CTGA, patient$prop.CGGC, patient$prop.TAAT, patient$prop.TGAC, patient$prop.TCAG), 
    samples = rep(rownames(patient), 6),
    group = rep(stacked_data_labels, each = 58)
    );

stacked_data$samples <- factor(stacked_data$samples, levels = sample.reordered);

# Generate stacked barplot
stacked_barplot <- create.barplot(
    formula = values ~ samples,
    data = stacked_data,
    groups = stacked_data$group,
    stack = TRUE,
    col = stackedbar_colours,
    border.col = 'white'
    );

# barchart legend
stackedbar_legend <- list(
    legend = list(
        colours = rev(stackedbar_colours),
        labels = rev(stacked_data_labels),
        border = 'white'
        )
    );

stackedbar_legend.grob <- legend.grob(
    legends = stackedbar_legend,
    title.just = 'left',
    label.cex = 0.7,
    title.cex = 0.7
    );

### SIDE BARPLOT ###################################################################################
count.SNV <- apply(SNV[1:15,], 1, function(x){length(which(!is.na(x)))});
count.SNV <- as.data.frame(count.SNV);
count.SNV$ind <- 1:15;

vert.order <- order(count.SNV$count.SNV, decreasing = FALSE);
reordered.SNV.count <- count.SNV$count.SNV[match(vert.order, count.SNV$ind,)];
reordered.SNV.count <- as.data.frame(reordered.SNV.count);
rownames(reordered.SNV.count) <- rownames(count.SNV)[match(vert.order, count.SNV$ind,)];

count.CNA <- apply(CNA[1:15,], 1, function(x){length(which(!(x==0)))});
count.CNA <- as.data.frame(count.CNA);
count.CNA$ind <- 1:15;
reordered.CNA.count <- count.CNA$count.CNA[match(vert.order, count.CNA$ind, )];
reordered.CNA.count <- as.data.frame(reordered.CNA.count);
rownames(reordered.CNA.count) <- rownames(count.CNA)[match(vert.order, count.CNA$ind,)];

# grouped barplot
groupedbar_colours <- c('grey70','grey30');

grouped_data <- data.frame(
    values = c(reordered.SNV.count$reordered.SNV.count, reordered.CNA.count$reordered.CNA.count),
    samples = c(rownames(reordered.SNV.count),rownames(reordered.CNA.count)),
    group = rep(c('SNV','CNA'), each = 15)
    );

vert.sample.reordered <- rownames(count.SNV)[vert.order];
grouped_data$samples <- factor(grouped_data$samples, levels = vert.sample.reordered);

side_barplot <- create.barplot(
    formula = samples ~ values,
    data = grouped_data,
    groups = grouped_data$group,
    col = groupedbar_colours,
    border.col = 'white',
    plot.horizontal = TRUE,
    xlimits = c(-1, 30),
    xat = seq(0,25,5)
    );

### DOTMAP #########################################################################################
spot_sizes <- function(x) { 0.5 * abs(x); }
dotmap_dot_colours <- c('red','blue');
spot_colours <- function(x) {
    colours <- rep('white', length(x));
    colours[sign(x) == -1] <- dotmap_dot_colours[1];
    colours[sign(x) ==  1] <- dotmap_dot_colours[2];
    return(colours);
    };

# reorder data to match
dotmap.data <- CNA[1:15,1:58];
dotmap.data <- dotmap.data[rev(vert.sample.reordered),];
dotmap.data <- dotmap.data[,sample.reordered];

heatmap.data <- SNV[1:15,1:58];
heatmap.data <- heatmap.data[rev(vert.sample.reordered),];
heatmap.data <- heatmap.data[,sample.reordered];

dotmap <- create.dotmap(
    x = dotmap.data,
    bg.data = heatmap.data,
    # Set the colour scheme
    colour.scheme = force.colour.scheme(x = c('Nonsynonymous','Stop Gain','Frameshift deletion', 'Nonframeshift deletion', 'Splicing', 'Unknown'), scheme = 'snv'),
    # Set the breakpoints for the colour scheme (determined from the data)
    at = c(0,1,2,4,6,7,8),
    # Specify the total number of colours (+1 for the fill colour)
    total.colours = 7,
    col.colour = 'white',
    row.colour = 'white',
    bg.alpha = 1,
    fill.colour = 'grey95',
    spot.size.function = spot_sizes,
    spot.colour.function = spot_colours,
    xaxis.tck = 0,
    xaxis.cex = 0.7,
    yaxis.cex = 0.7,
    xaxis.rot = 90
    );

# Dotmap legend
dotmap_legend <- list(
    legend = list(
        colours = force.colour.scheme(x = c('Nonsynonymous','Stop Gain','Frameshift deletion', 
            'Nonframeshift deletion', 'Splicing', 'Unknown'), scheme = 'snv'),
        labels = c('Nonsynonymous','Stop Gain','Frameshift deletion', 
            'Nonframeshift deletion', 'Splicing', 'Unknown'),
        border = 'white',
        title = "SNV",
        pch = 15
        )
    );

dotmap_legend.grob <- legend.grob(
    legends = dotmap_legend,
    title.just = 'left',
    label.cex = 0.7,
    title.cex = 0.7
    );

dotmap_cna_legend <- list(
    key = list(
        space = 'left',
        title = expression(bold("CNA       \t")),
        cex.title = 0.7,
        points = list(
            cex = 0.7,
            col = dotmap_dot_colours,
            pch = 16
            ),
        text = list(
            lab = c('Gain', 'Loss'),
            cex = 0.7,
            col = 'black'
            )
        ),
    label.cex = 0.75,
    title.cex = 0.75
    );


### COVARIATES #####################################################################################
cov.colours <- c(
    c('dodgerblue','pink'),
    c('grey','darkseagreen1','seagreen2','springgreen3','springgreen4'),
    c('peachpuff','tan4')
    );

# the heatmap expects numeric data
cov.data <- patient[-c(4:9)];
cov.data[cov.data == 'male'] <- 1;
cov.data[cov.data == 'female'] <- 2;
cov.data[is.na(cov.data)] <- 3;
cov.data[cov.data == 'I'] <- 4;
cov.data[cov.data == 'II'] <- 5;
cov.data[cov.data == 'III'] <- 6;
cov.data[cov.data == 'IV'] <- 7;
cov.data[cov.data == 'MSS'] <- 8;
cov.data[cov.data == 'MSI-High'] <- 9;
cov.data$sex <- as.numeric(cov.data$sex);
cov.data$stage <- as.numeric(cov.data$stage);
cov.data$msi <- as.numeric(cov.data$msi);

cov.data <- cov.data[colnames(dotmap.data),];

covariates <- create.heatmap(
    x = cov.data,
    clustering.method = 'none',
    colour.scheme = as.vector(cov.colours),
    total.colours = 10,
    row.colour = 'white',
    col.colour = 'white',
    grid.row = TRUE,
    grid.col = TRUE,
    yaxis.tck = 0,
    print.colour.key = FALSE
    );

# Covariate Legends
cov_legends <- list(
    legend = list(
        colours = cov.colours[8:9],
        labels = c('MSS','MSI-High'),
        border = 'white',
        title = "MSI"
        ),
    legend = list(
        colours = cov.colours[3:7], 
        labels = c('NA', 'I','II','III','IV'),
        border = 'white',
        title = "Stage"
        ),
    legend = list(
        colours = cov.colours[1:2],
        labels = c('Male','Female'),
        border = 'white',
        title = "Sex"
        )
    );

cov_legend.grob <- legend.grob(
    legends = cov_legends,
    title.just = 'left',
    label.cex = 0.7,
    title.cex = 0.7,
    layout = c(3,1)
    );

### MULTIPLOT ######################################################################################
plots <- list(covariates, dotmap, side_barplot, stacked_barplot, grouped_barplot);

create.multiplot(
    filename = 'Figure2_Multiplot.tiff',
    # These dimensions make the plot look much more proportional
    width = 12,
    height = 8,
    resolution = 300,
    plot.objects = plots,
    panel.heights = c(0.2, 0.2, 1, 0.1),
    panel.widths = c(1,0.15),
    plot.layout = c(2, 4),
    layout.skip = c(FALSE,TRUE,FALSE,FALSE,FALSE,TRUE,FALSE,TRUE),
    xaxis.lab = list(
        NULL,
        NULL,
        seq(0,25,5),
        NULL,
        NULL),
    yaxis.lab = list(
        c('Sex','Stage','MSI'),
        rev(rownames(dotmap.data)),
        NULL,
        seq(0.0,1.0,0.2),
        seq(0,16,4)
        ),
    x.spacing = -0.5,
    y.spacing = -1.5,
    xaxis.cex = 0.7,
    yaxis.cex = 0.7,
    xat = list(
        NULL,
        NULL,
        seq(0,25,5),
        NULL,
        NULL
        ),
    yat = list(
        seq(1,3,1),
        seq(1,15,1),
        NULL,
        seq(0.0,1.0,0.2),
        seq(0,16,4)
        ),
    ylab.label = c( 'Mutations', 'Proportion','\t','\t','\t','\t','\t'),
    ylab.cex = 0.7,
    xlab.cex = 0.7,
    xlab.to.xaxis.padding = 2,
    key.bottom.padding = 5,
    bottom.padding = 5,
    right.padding = 8,
    legend = list(
        bottom = list(
            x = 0.10,
            y = 0.50,
            fun = cov_legend.grob
            ),
        inside = list(
            x = 0.78,
            y = 0.98,
            fun = groupedbar_legend.grob
            ),
        inside = list(
            x = 0.93,
            y = 0.13,
            fun = groupedbar_legend.grob
            ),
        inside = list(
            x = 0.88,
            y = 0.86,
            fun = stackedbar_legend.grob
            ),
        inside = list(
            fun = draw.key,
            args = dotmap_cna_legend,
            x = -0.26,
            y = 0.4
            ),
        left = list(
            fun = dotmap_legend.grob
            )
        ),
    print.new.legend = TRUE
    );
